# Supplementary material for: Probiotic co-administration attenuates developmental cafeteria diet–induced cellular stress and NLRP3 inflammasome signaling in the spleen
Source: Front Nutr. 2026 Jul 9;13:1848057. doi: 10.3389/fnut.2026.1848057 (PMC13391854; doi:10.3389/fnut.2026.1848057)
Supplement: Supplementary file 1 [file Data_Sheet_1.xls]

## Sheet: primers
Primerler	Nükleotid dizileri (5’-3’)
Anti-apoptotik proteinler Bcl-2 F	GAGGATTGTGGCCTTCTTTG
Anti-apoptotik proteinler Bcl-2 R	AGGTACTCAGTCATCCACA
Bcl-XL F	AGGATACAGCTGGAGTCAG
Bcl-XL R	TCTCCTTGTCTACGCTTTCC
pro-apoptotik proteinler Bax F	ATGGAGCTGCAGAGGATGA
pro-apoptotik proteinler Bax R	CCAGTTTGCTAGCAAAGTAG
BAK F	CCCAGGACACAGAGGAGGTTT
BAK R	GCCTCCTGTTCCTGCTGATG
efektör kaspaz kaspaz 3 F	TGGTGATGAAGGGGTCATTTAT
efektör kaspaz kaspaz 3 R	TTCGGCTTTCCAGTCAGACTC

## Sheet: methods
SYBRGreen PCR followed as: Cat No: Sugenomik Biyoteknoloji PCR01C0251 2X SuYBRGreen qPCR Mastermix
	Components	Volume
	2X SuYBRGreen qPCR Mastermix	10 µl
	Forward primer (10 µM)	1 µl
	Reverse primer (10 µM)	1 µl
	Sample cDNA	2 µl
	Nuclease-free water	6 µl
	TOTAL Volume	20 µl
	Steps	Temp.	Time	Cycles
	HotStart Activation	95 ℃	5 min	1
	Amplification	95 ℃	15 sec	40
		55* ℃	30 sec data collection
	Instrument: AbiStepOnePlus
	*
	BCI2	tm: 53
	BCI-XL	tm: 55
	BAX	tm: 53
	BAK	tm: 55
	Caspase3	tm: 57

## Sheet: ct_values
	BCI2								BCI-XL								BAX								BAK								Caspase3
		tekrar-1 Ct	tekrar-2 Ct	tekrar-3 Ct	Av. Ct-1	Av Ct-2				tekrar-1 Ct	tekrar-2 Ct	tekrar-3 Ct	Av. Ct-1	Av Ct-2				tekrar-1 Ct	tekrar-2 Ct	tekrar-3 Ct	Av. Ct-1	Av Ct-2				tekrar-1 Ct	tekrar-2 Ct	tekrar-3 Ct	Av. Ct-1	Av Ct-2				tekrar-1 Ct	tekrar-2 Ct	tekrar-3 Ct	Av. Ct-1	Av Ct-2
CDK	CDK1 1/20	19.2512	18.885		19.0681			CDK	CDK1 1/20	17.9719	17.6097		17.7908			CDK	CDK1 1/20	20.3538	20.7755		20.5647			CDK	CDK1 1/20	19.022	18.7522		18.8871			CDK	CDK1 1/20	21.5272	20.7731		21.1502
	CDK2 1/20	19.3454	19.058		19.2017				CDK2 1/20	17.3915	17.2214		17.3064				CDK2 1/20	19.8671	20.3395		20.1033				CDK2 1/20	19.256	19.021		19.1385				CDK2 1/20	22.0769	21.0333		21.5551
	CDK3 1/20	19.0239	18.9418		18.9828				CDK3 1/20	17.6373	17.2742		17.4557				CDK3 1/20	19.9482	20.1854		20.0668				CDK3 1/20	19.527	18.9773		19.2521				CDK3 1/20	22.2288	21.4119		21.8204
	CDK4 1/20	19.0763	19.0341		19.0552				CDK4 1/20	17.6282	17.4085		17.5184				CDK4 1/20	19.8708	20.1848		20.0278				CDK4 1/20	19.6128	18.652		19.1324				CDK4 1/20	20.8886	21.2155		21.052
	CDK5 1/20	19.242	19.4264		19.3342	19.1284			CDK5 1/20	18.0555	18.2318		18.1437	17.643			CDK5 1/20	20.0284	20.2124		20.1204	20.1766			CDK5 1/20	19.4606	19.0682		19.2644	19.1349			CDK5 1/20	22.3403	21.2999		21.8201	21.4796
	CD1 1/20	20.8042	19.5234			20.1638			CD1 1/20	17.757	17.9036			17.8303			CD1 1/20	20.1804	20.2443			20.2124			CD1 1/20	19.2484	18.7297			18.9891			CD1 1/20	21.4713	21.7638			21.6175
	CD2 1/20	20.0418	19.2423			19.642			CD2 1/20	17.8985	18.1537			18.0261			CD2 1/20	20.1187	20.1825			20.1506			CD2 1/20	19.2298	19.0505			19.1401			CD2 1/20	21.4408	21.5588			21.4998
	CD3 1/20	20.0719	19.026			19.549			CD3 1/20	18.1861	17.7069			17.9465			CD3 1/20	20.182	19.8177			19.9999			CD3 1/20	19.1313	18.9721			19.0517			CD3 1/20	22.3188	21.1623			21.7406
	CD4 1/20	20.6717	19.3976			20.0347			CD4 1/20	17.5694	17.7569			17.6631			CD4 1/20	19.7567	19.8835			19.8201			CD4 1/20	19.0834	19.4257			19.2545			CD4 1/20	22.022	21.4824			21.7522
	CD5 1/20	19.9261	18.9037			19.4149			CD5 1/20	17.7687	17.2471			17.5079			CD5 1/20	19.8955	19.509			19.7022			CD5 1/20	19.7337	18.8684			19.301			CD5 1/20	22.1499	21.7057			21.9278
	P1 1/20	19.7703	19.0954			19.4328			P1 1/20	17.2938	17.8631			17.5785			P1 1/20	19.7185	20.0871			19.9028			P1 1/20	19.4045	19.1231			19.2638			P1 1/20	20.1531	21.1929			20.673
	P2 1/20	20.2868	19.3255			19.8061			P2 1/20	18.1114	17.4938			17.8026			P2 1/20	19.9137	20.4194			20.1665			P2 1/20	19.0943	19.1324			19.1133			P2 1/20	21.8583	20.8804			21.3694
	P3 1/20	20.1045	19.426			19.7653			P3 1/20	17.6213	18.1039			17.8626			P3 1/20	20.028	19.6719			19.85			P3 1/20	18.952	19.1562			19.0541			P3 1/20	20.5422	21.0301			20.7862
	P4 1/20	19.8046	19.3197			19.5621			P4 1/20	18.0152	18.0149			18.015			P4 1/20	19.422	19.792			19.607			P4 1/20	19.2826	19.1533			19.218			P4 1/20	20.5702	21.1016			20.8359
	P5 1/20	21.5155	19.3107	19.0201		19.9488			P5 1/20	17.4709	17.7848			17.6279			P5 1/20	20.0172	20.4421			20.2296			P5 1/20	19.1131	19.0556			19.0844			P5 1/20	22.1168	21.2729			21.6949
	C+P1 1/400	19.7215	19.3453			19.5334			C+P1 1/400	18.1437	17.7653			17.9545			C+P1 1/400	19.9837	20.6988			20.3413			C+P1 1/400	19.1403	18.8455			18.9929			C+P1 1/400	22.579	22.3781			22.4786
	C+P2 1/20	19.2311	19.4235			19.3273			C+P2 1/20	17.7871	17.6754			17.7312			C+P2 1/20	20.0113	20.1166			20.064			C+P2 1/20	18.8281	18.7742			18.8011			C+P2 1/20	21.1595	21.2342			21.1969
	C+P3 1/20	19.187	19.0549			19.1209			C+P3 1/20	17.2527	17.7009			17.4768			C+P3 1/20	19.5753	20.178			19.8766			C+P3 1/20	19.2256	19.06			19.1428			C+P3 1/20	20.9513	21.0437			20.9975
	C+P4 1/20	19.2317	19.2492			19.2405			C+P4 1/20	18.3195	17.487			17.9033			C+P4 1/20	20.0053	20.0297			20.0175			C+P4 1/20	19.0945	18.8379			18.9662			C+P4 1/20	21.9434	20.5924			21.2679
	C+P5 1/20	19.2876	18.9253			19.1064			C+P5 1/20	17.874	17.8201			17.8471			C+P5 1/20	19.817	20.5048			20.1609			C+P5 1/20	19.3393	19.0712			19.2052			C+P5 1/20	22.4022	21.4995			21.9509
		CD2 CT'si geri alınmadı									CD2 CT'si geri alınmadı								CD2 CT'si geri alınmadı
						GAPDH ı kullanılacak örnek																													CD2 CT'si geri alınmadı

## Sheet: ct_calculation
BCI2									housekeeping gene			∆Ct = Ct (gene of interest) – Ct (housekeeping gene-GAPDH)							∆∆Ct = ∆Ct ( sample) – ∆Ct (control sample:CDK)							Fold DNA change = 2^-(∆∆Ct)							log2 transformed fold DNA change (2^-∆∆Ct)
	Av Ct-2			BCI2 (Avg. Ct)	BCI-XL (Avg. Ct)	BAX (Avg. Ct)	BAK (Avg. Ct)	Caspase3 (Avg. Ct)	GAPDH			BCI2 (∆Ct)	BCI-XL(∆Ct)	BAX (∆Ct)	BAK (∆Ct)	Caspase3 (∆Ct)			BCI2 (∆∆Ct)	BCI-XL (∆∆Ct)	BAX (∆∆Ct)	BAK (∆∆Ct)	Caspase3 (∆∆Ct)			BCI2 (2^-∆∆Ct)	BCI-XL(2^-∆∆Ct)	BAX (2^-∆∆Ct)	BAK (2^-∆∆Ct)	Caspase3 (2^-∆∆Ct)			BCI2	BCI-XL	BAX	BAK	Caspase3
CDK	19.1284		CDK	19.1284	17.643	20.1766	19.1349	21.4796	21.4738		CDK	-2.34542	-3.83082	-1.29724	-2.33891	0.00574736		CDK	0	0	0	0	0		CDK	1	1	1	1	1
CD1	20.1638		CD1	20.1638	17.8303	20.2124	18.9891	21.6175	21.0432		CD1	-0.879391	-3.21288	-0.830819	-2.05409	0.574351		CD1	1.46603	0.617935	0.466417	0.284822	0.568604		CD1	0.361977	0.651603	0.72376	0.820843	0.674269		CD1	-1.46603	-0.617935	-0.466417	-0.284822	-0.568604
CD2	19.642		CD2	19.642	18.0261	20.1506	19.1401	21.4998	20.6217		CD2	-0.979609	-2.5956	-0.471055	-1.48152	0.878162		CD2	1.36581	1.23522	0.826181	0.857395	0.872415		CD2	0.388017	0.424778	0.56402	0.551948	0.546232		CD2	-1.36581	-1.23522	-0.826181	-0.857395	-0.872415
CD3	19.549		CD3	19.549	17.9465	19.9999	19.0517	21.7406	21.2616		CD3	-1.71258	-3.3151	-1.26169	-2.20987	0.479025		CD3	0.632836	0.51572	0.0355414	0.129046	0.473277		CD3	0.644907	0.699444	0.975666	0.914436	0.720326		CD3	-0.632836	-0.51572	-0.0355414	-0.129046	-0.473277
CD4	20.0347		CD4	20.0347	17.6631	19.8201	19.2545	21.7522	20.6347		CD4	-0.600047	-2.9716	-0.814641	-1.38017	1.11748		CD4	1.74537	0.859222	0.482595	0.958746	1.11173		CD4	0.298257	0.55125	0.715689	0.514504	0.462739		CD4	-1.74537	-0.859222	-0.482595	-0.958746	-1.11173
CD5	19.4149		CD5	19.4149	17.5079	19.7022	19.301	21.9278	20.7031		CD5	-1.28819	-3.19519	-1.00086	-1.40206	1.22469		CD5	1.05723	0.635628	0.296381	0.936856	1.21895		CD5	0.480554	0.643661	0.814293	0.52237	0.429596		CD5	-1.05723	-0.635628	-0.296381	-0.936856	-1.21895
P1	19.4328		P1	19.4328	17.5785	19.9028	19.2638	20.673	19.6152		P1	-0.182333	-2.03669	0.287618	-0.351377	1.05784		P1	2.16309	1.79412	1.58485	1.98754	1.05209		P1	0.223278	0.288347	0.333358	0.252169	0.482268		P1	-2.16309	-1.79412	-1.58485	-1.98754	-1.05209
P2	19.8061		P2	19.8061	17.8026	20.1665	19.1133	21.3694	21.7382		P2	-1.9321	-3.93562	-1.57167	-2.62487	-0.368844		P2	0.413324	-0.1048	-0.274435	-0.285958	-0.374591		P2	0.750892	1.07535	1.20952	1.21922	1.29647		P2	-0.413324	0.1048	0.274435	0.285958	0.374591
P3	19.7653		P3	19.7653	17.8626	19.85	19.0541	20.7862	22.0575		P3	-2.29227	-4.19495	-2.20754	-3.00344	-1.27137		P3	0.0531487	-0.364132	-0.910304	-0.664531	-1.27712		P3	0.96383	1.28711	1.87944	1.58505	2.42355		P3	-0.0531487	0.364132	0.910304	0.664531	1.27712
P4	19.5621		P4	19.5621	18.015	19.607	19.218	20.8359	21.8647		P4	-2.30257	-3.84966	-2.25772	-2.64675	-1.02881		P4	0.0428503	-0.0188446	-0.960488	-0.30784	-1.03456		P4	0.970735	1.01315	1.94597	1.23785	2.04849		P4	-0.0428503	0.0188446	0.960488	0.30784	1.03456
P5	19.1654		P5	19.1654	17.6279	20.2296	19.0844	21.6949	20.6443		P5	-1.47885	-3.0164	-0.414645	-1.55989	1.05059		P5	0.866568	0.814418	0.882591	0.779028	1.04484		P5	0.54845	0.568638	0.542392	0.582759	0.484699		P5	-0.866568	-0.814418	-0.882591	-0.779028	-1.04484
C+P1	19.5334		C+P1	19.5334	17.9545	20.3413	18.9929	22.4786	21.0814		C+P1	-1.548	-3.12693	-0.74011	-2.08854	1.39718		C+P1	0.797416	0.70389	0.557127	0.250377	1.39143		C+P1	0.575379	0.613915	0.679655	0.840677	0.381186		C+P1	-0.797416	-0.70389	-0.557127	-0.250377	-1.39143
C+P2	19.3273		C+P2	19.3273	17.7312	20.064	18.8011	21.1969	20.0004		C+P2	-0.673118	-2.26918	0.0635612	-1.19929	1.19645		C+P2	1.6723	1.56163	1.3608	1.13962	1.1907		C+P2	0.313753	0.338768	0.389367	0.453879	0.438089		C+P2	-1.6723	-1.56163	-1.3608	-1.13962	-1.1907
C+P3	19.1209		C+P3	19.1209	17.4768	19.8766	19.1428	20.9975	20.8922		C+P3	-1.7713	-3.4154	-1.01559	-1.74941	0.105283		C+P3	0.574115	0.415417	0.281643	0.589504	0.0995359		C+P3	0.671698	0.749803	0.822654	0.664572	0.933333		C+P3	-0.574115	-0.415417	-0.281643	-0.589504	-0.0995359
C+P4	19.2405		C+P4	19.2405	17.9033	20.0175	18.9662	21.2679	21.0128		C+P4	-1.77229	-3.10949	-0.995241	-2.04654	0.25518		C+P4	0.573125	0.721329	0.301996	0.292372	0.249433		C+P4	0.672159	0.606538	0.81113	0.816559	0.841227		C+P4	-0.573125	-0.721329	-0.301996	-0.292372	-0.249433
C+P5	19.1064		C+P5	19.1064	17.8471	20.1609	19.2052	21.9509	20.6616		C+P5	-1.55519	-2.81454	-0.500704	-1.45639	1.28925		C+P5	0.790225	1.01628	0.796532	0.882527	1.28351		C+P5	0.578254	0.494389	0.575732	0.542417	0.410796		C+P5	-0.790225	-1.01628	-0.796532	-0.882527	-1.28351
BCI-XL
	Av Ct-2
CDK	17.643
CD1	17.8303
CD2	18.0261
CD3	17.9465
CD4	17.6631
CD5	17.5079
P1	17.5785
P2	17.8026
P3	17.8626
P4	18.015
P5	17.6279
C+P1	17.9545
C+P2	17.7312
C+P3	17.4768
C+P4	17.9033
C+P5	17.8471
BAX
	Av Ct-2
CDK	20.1766
CD1	20.2124
CD2	20.1506
CD3	19.9999
CD4	19.8201
CD5	19.7022
P1	19.9028
P2	20.1665
P3	19.85
P4	19.607
P5	20.2296
C+P1	20.3413
C+P2	20.064
C+P3	19.8766
C+P4	20.0175
C+P5	20.1609
BAK
	Av Ct-2
CDK	19.1349
CD1	18.9891
CD2	19.1401
CD3	19.0517
CD4	19.2545
CD5	19.301
P1	19.2638
P2	19.1133
P3	19.0541
P4	19.218
P5	19.0844
C+P1	18.9929
C+P2	18.8011
C+P3	19.1428
C+P4	18.9662
C+P5	19.2052
Caspase3
	Av Ct-2
CDK	21.4796
CD1	21.6175
CD2	21.4998
CD3	21.7406
CD4	21.7522
CD5	21.9278
P1	20.673
P2	21.3694
P3	20.7862
P4	20.8359
P5	21.6949
C+P1	22.4786
C+P2	21.1969
C+P3	20.9975
C+P4	21.2679
C+P5	21.9509
