# Supplementary material for: Probiotic co-administration attenuates developmental cafeteria diet–induced cellular stress and NLRP3 inflammasome signaling in the spleen
Source: Front Nutr. 2026 Jul 9;13:1848057. doi: 10.3389/fnut.2026.1848057 (PMC13391854; doi:10.3389/fnut.2026.1848057)
Supplement: Supplementary file 2 [file Data_Sheet_2.xls]

## Sheet: primers
Primerler	Nükleotid dizileri (5’-3’)
Atg5 F	CACTGGGACTTCTGCTCCTG
Atg5 R	TTCTTCAACCAAGCCAAACC
Atg7 F	CAGCAGTGACGATCGGATGA
Atg7 R	TCAAGAACCTGGTGAGGCAC
Beclin1 F	GCCTCTGAAACTGGACACG
Beclin1 R	CCTCTTCCTCCTGGCTCTCT
p62 F	GGATGACGACTGGACGCATT
p62 R	TCTGGTGGGAGATGTGGGTA
LC3-II F	CCTGCTGCTGGCCGTAGT
LC3-II R	TGATGAAGTCTTCCTGCCAAAA

## Sheet: methods
SYBRGreen PCR followed as: Cat No: Sugenomik Biyoteknoloji PCR01C0251 2X SuYBRGreen qPCR Mastermix
	Components	Volume
	2X SuYBRGreen qPCR Mastermix	10 µl
	Forward primer (10 µM)	1 µl
	Reverse primer (10 µM)	1 µl
	Sample cDNA	2 µl
	Nuclease-free water	6 µl
	TOTAL Volume	20 µl
	Steps	Temp.	Time	Cycles
	HotStart Activation	95 ℃	5 min	1
	Amplification	95 ℃	15 sec	40
		55* ℃	30 sec data collection
	Instrument: AbiStepOnePlus
	*
	ATG5	tm: 53
	ATG7	tm: 57
	Beclin1	tm: 57
	p62	tm: 57
	LC3-II	tm: 55

## Sheet: ct_values
	ATG5								ATG7								Beclin1								p62								LC3-II
		tekrar-1 Ct	tekrar-2 Ct	tekrar-3 Ct	Av. Ct-1	Av Ct-2				tekrar-1 Ct	tekrar-2 Ct	tekrar-3 Ct	Av. Ct-1	Av Ct-2				tekrar-1 Ct	tekrar-2 Ct	tekrar-3 Ct	Av. Ct-1	Av Ct-2				tekrar-1 Ct	tekrar-2 Ct	tekrar-3 Ct	Av. Ct-1	Av Ct-2				tekrar-1 Ct	tekrar-2 Ct	tekrar-3 Ct	Av. Ct-1	Av Ct-2
CDK	CDK1 1/20	21.0653	21.4964		21.2808			CDK	CDK1 1/20	20.7735	21.1341		20.9538			CDK	CDK1 1/20	19.5924	19.6588		19.6256			CDK	CDK1 1/20	26.0745	25.8956		25.985			CDK	CDK1 1/20	18.1623	17.7385		17.9504
	CDK2 1/20	21.0996	21.1231		21.1113				CDK2 1/20	21.0376	21.2998		21.1687				CDK2 1/20	19.6052	19.545		19.5751				CDK2 1/20	25.0659	25.1614		25.1136				CDK2 1/20	17.8639	17.6165		17.7402
	CDK3 1/20	21.1523	21.3136		21.233				CDK3 1/20	21.1129	21.2589		21.1859				CDK3 1/20	19.486	20.0371		19.7616				CDK3 1/20	24.7981	25.0605		24.9293				CDK3 1/20	17.9793	18.0855		18.0324
	CDK4 1/20	21.0784	21.193		21.1357				CDK4 1/20	20.7355	21.0056		20.8706				CDK4 1/20	19.8782	19.734		19.8061				CDK4 1/20	25.6233	25.2247		25.424				CDK4 1/20	17.7029	18.0651		17.884
	CDK5 1/20	21.2312	21.4063		21.3188	21.2159			CDK5 1/20	21.198	24.2618	23.1262	22.862	21.4082			CDK5 1/20	19.7577	20.0847		19.9212	19.7379			CDK5 1/20	26.1111	27.7296		26.9204	25.6745			CDK5 1/20	18.0287	18.4293		18.229	17.9672
	CD1 1/20	21.2146	21.3236			21.2691			CD1 1/20	22.1993	22.0603			22.1298			CD1 1/20	20.0946	20.0451			20.0698			CD1 1/20	25.7817	25.0958			25.4388			CD1 1/20	18.0014	18.0042			18.0028
	CD2 1/20	21.2601	21.3705			21.3153			CD2 1/20	22.3583	21.9435			22.1509			CD2 1/20	20.223	19.988			20.1055			CD2 1/20	28.6485	28.991			28.8198			CD2 1/20	17.6854	17.861			17.7732
	CD3 1/20	25.5257	21.3528	20.5421		22.4735			CD3 1/20	22.4314	21.755			22.0932			CD3 1/20	19.8502	19.6385			19.7444			CD3 1/20	25.7438	25.8264			25.7851			CD3 1/20	17.8851	18.1261			18.0056
	CD4 1/20	21.4742	21.3645			21.4193			CD4 1/20	21.3121	21.6829			21.4975			CD4 1/20	19.3666	19.7116			19.5391			CD4 1/20	23.9562	24.3709			24.1636			CD4 1/20	17.5656	17.8647			17.7151
	CD5 1/20	20.8378	20.9322			20.885			CD5 1/20	21.3191	21.2106			21.2648			CD5 1/20	18.503	19.4223			18.9627			CD5 1/20	24.1145	24.0178			24.0662			CD5 1/20	17.9222	17.5002			17.7112
	P1 1/20	21.0885	21.1682			21.1284			P1 1/20	20.7673	21.5496			21.1585			P1 1/20	19.4351	19.4366			19.4359			P1 1/20	25.8649	25.4676			25.6663			P1 1/20	17.6259	17.7004			17.6632
	P2 1/20	21.0711	21.0472			21.0591			P2 1/20	21.3879	21.3163			21.3521			P2 1/20	19.3952	19.6437			19.5195			P2 1/20	27.3482	27.6376			27.4929			P2 1/20	17.4911	17.9284			17.7097
	P3 1/20	21.2397	21.1164			21.1781			P3 1/20	21.4003	21.3234			21.3619			P3 1/20	19.5672	19.8526			19.7099			P3 1/20	27.2364	26.6245			26.9305			P3 1/20	18.0878	17.6535			17.8706
	P4 1/20	20.958	21.1347			21.0464			P4 1/20	21.1593	21.2506			21.2049			P4 1/20	19.5225	19.506			19.5143			P4 1/20	28.5458	26.1629	26.0815		26.93			P4 1/20	18.0954	17.7749			17.9351
	P5 1/20	21.4024	21.4268			21.4146			P5 1/20	21.5165	21.654			21.5853			P5 1/20	20.3636	20.106			20.2348			P5 1/20	27.4687	27.3231			27.3959			P5 1/20	18.399	17.5337			17.9664
	C+P1 1/400	21.1715	21.1327			21.1521			C+P1 1/400	22.3181	22.2308			22.2744			C+P1 1/400	20.365	20.2879			20.3265			C+P1 1/400	29.4401	28.3442			28.8922			C+P1 1/400	18.1741	17.8638			18.019
	C+P2 1/20	21.5118	21.3534			21.4326			C+P2 1/20	21.2162	21.5965			21.4063			C+P2 1/20	20.3167	19.8542			20.0854			C+P2 1/20	26.2158	25.8884			26.0521			C+P2 1/20	18.0153	17.6718			17.8436
	C+P3 1/20	21.1864	21.1372			21.1618			C+P3 1/20	21.6002	21.4638			21.532			C+P3 1/20	19.9081	19.4952			19.7017			C+P3 1/20	26.1821	25.9421			26.0621			C+P3 1/20	18.1491	17.5515			17.8503
	C+P4 1/20	21.4327	21.5804			21.5066			C+P4 1/20	21.5282	21.7403			21.6343			C+P4 1/20	19.8524	19.636			19.7442			C+P4 1/20	26.5373	26.3487			26.443			C+P4 1/20	17.8434	17.9824			17.9129
	C+P5 1/20	20.9828	21.198			21.0904			C+P5 1/20	21.57	21.156			21.363			C+P5 1/20	19.6491	19.7792			19.7142			C+P5 1/20	25.2337	25.1805			25.2071			C+P5 1/20	17.832	18.1006			17.9663
										CD2 CT si geri alınmadı									CD2 CT si geri alınmadı								CD2 CT GERİ ALINACAK
						GAPDH ı kullanılacak örnek

## Sheet: ct_calculation
ATG5									housekeeping gene			∆Ct = Ct (gene of interest) – Ct (housekeeping gene-GAPDH)							∆∆Ct = ∆Ct ( sample) – ∆Ct (control sample: CDK)							Fold DNA change = 2^-(∆∆Ct)							log2 transformed fold DNA change (2^-∆∆Ct)
	Av Ct-2			ATG5 (Avg. Ct)	ATG7 (Avg. Ct)	Beclin1 (Avg. Ct)	p62 (Avg. Ct)	LC3-II (Avg. Ct)	GAPDH			ATG5 (∆Ct)	ATG7(∆Ct)	Beclin1 (∆Ct)	p62 (∆Ct)	LC3-II (∆Ct)			ATG5 (∆∆Ct)	ATG7 (∆∆Ct)	Beclin1 (∆∆Ct)	p62 (∆∆Ct)	LC3-II (∆∆Ct)			ATG5 (2^-∆∆Ct)	ATG7(2^-∆∆Ct)	Beclin1 (2^-∆∆Ct)	p62 (2^-∆∆Ct)	LC3-II (2^-∆∆Ct)			ATG5	ATG7	Beclin1	p62	LC3-II
CDK	21.2159		CDK	21.2159	21.0447	19.7379	25.6745	17.9672	20.0875		CDK	1.12839	0.957222	-0.349598	5.58694	-2.12032		CDK	0	0	0	0	0		CDK	1	1	1	1	1
CD1	21.2691		CD1	21.2691	22.1298	20.0698	25.4388	18.0028	21.0432		CD1	0.22591	1.08662	-0.973356	4.39558	-3.0404		CD1	-0.902484	0.129397	-0.623758	-1.19136	-0.920078		CD1	1.86928	0.914213	1.54088	2.28367	1.89222		CD1	0.902484	-0.129397	0.623758	1.19136	0.920078
CD2	21.3153		CD2	21.3153	22.1509	20.1055	26.3198	17.7732	20.6217		CD2	0.693667	1.52923	-0.516186	5.6981	-2.84844		CD2	-0.434727	0.57201	-0.166588	0.11116	-0.728125		CD2	1.35166	0.672679	1.1224	0.925843	1.65648		CD2	0.434727	-0.57201	0.166588	-0.11116	0.728125
CD3	20.9475		CD3	20.9475	22.0932	19.7444	25.7851	18.0056	21.2616		CD3	-0.314083	0.831666	-1.51717	4.52355	-3.25594		CD3	-1.44248	-0.125555	-1.16757	-1.06339	-1.13562		CD3	2.71787	1.09093	2.24634	2.08983	2.19712		CD3	1.44248	0.125555	1.16757	1.06339	1.13562
CD4	21.4193		CD4	21.4193	21.4975	19.5391	24.1636	17.7151	20.6347		CD4	0.784591	0.862812	-1.09557	3.52885	-2.9196		CD4	-0.343803	-0.0944101	-0.745976	-2.05809	-0.799277		CD4	1.2691	1.06763	1.67711	4.16435	1.74023		CD4	0.343803	0.0944101	0.745976	2.05809	0.799277
CD5	20.885		CD5	20.885	21.2648	18.9627	24.0662	17.7112	20.7031		CD5	0.181911	0.56173	-1.74043	3.36309	-2.99192		CD5	-0.946483	-0.395492	-1.39083	-2.22385	-0.871602		CD5	1.92717	1.31539	2.6223	4.67138	1.82969		CD5	0.946483	0.395492	1.39083	2.22385	0.871602
P1	21.1284		P1	21.1284	21.1585	19.4359	25.6663	17.6632	19.6152		P1	1.51323	1.54333	-0.179289	6.05111	-1.95197		P1	0.384832	0.586103	0.170309	0.464173	0.16835		P1	0.765868	0.66614	0.888652	0.724886	0.88986		P1	-0.384832	-0.586103	-0.170309	-0.464173	-0.16835
P2	21.0591		P2	21.0591	21.3521	19.5195	27.4929	17.7097	21.7382		P2	-0.679086	-0.38609	-2.21874	5.75467	-4.0285		P2	-1.80748	-1.34331	-1.86914	0.167726	-1.90818		P2	3.50031	2.53733	3.65314	0.890245	3.75335		P2	1.80748	1.34331	1.86914	-0.167726	1.90818
P3	21.1781		P3	21.1781	21.3619	19.7099	26.9305	17.8706	22.0575		P3	-0.879481	-0.695639	-2.34764	4.87292	-4.18691		P3	-2.00788	-1.65286	-1.99804	-0.714017	-2.06659		P3	4.02189	3.14457	3.99458	1.64037	4.18896		P3	2.00788	1.65286	1.99804	0.714017	2.06659
P4	21.0464		P4	21.0464	21.2049	19.5143	26.1222	17.9351	21.8647		P4	-0.818347	-0.659804	-2.35045	4.25746	-3.9296		P4	-1.94674	-1.61703	-2.00085	-1.32948	-1.80928		P4	3.85503	3.06742	4.00237	2.51313	3.50468		P4	1.94674	1.61703	2.00085	1.32948	1.80928
P5	21.4146		P5	21.4146	21.5853	20.2348	27.3959	17.9664	20.6443		P5	0.770293	0.940997	-0.409459	6.75164	-2.67791		P5	-0.358101	-0.0162249	-0.0598607	1.1647	-0.557594		P5	1.28174	1.01131	1.04237	0.446058	1.47181		P5	0.358101	0.0162249	0.0598607	-1.1647	0.557594
C+P1	21.1521		C+P1	21.1521	22.2744	20.3265	28.8922	18.019	21.0814		C+P1	0.0706781	1.19302	-0.754941	7.81077	-3.06243		C+P1	-1.05772	0.235796	-0.405343	2.22383	-0.942107		C+P1	2.08163	0.849216	1.3244	0.214073	1.92133		C+P1	1.05772	-0.235796	0.405343	-2.22383	0.942107
C+P2	21.4326		C+P2	21.4326	21.4063	20.0854	26.0521	17.8436	20.0004		C+P2	1.43218	1.40592	0.0849992	6.05163	-2.15686		C+P2	0.303788	0.448694	0.434597	0.46469	-0.0365411		C+P2	0.810123	0.732706	0.7399	0.724627	1.02565		C+P2	-0.303788	-0.448694	-0.434597	-0.46469	0.0365411
C+P3	21.1618		C+P3	21.1618	21.532	19.7017	26.0621	17.8503	20.8922		C+P3	0.269544	0.6398	-1.19057	5.16984	-3.04194		C+P3	-0.858851	-0.317422	-0.840973	-0.4171	-0.921621		C+P3	1.81359	1.2461	1.79126	1.33524	1.89424		C+P3	0.858851	0.317422	0.840973	0.4171	0.921621
C+P4	21.5066		C+P4	21.5066	21.6343	19.7442	26.443	17.9129	21.0128		C+P4	0.4938	0.621496	-1.26856	5.43026	-3.09987		C+P4	-0.634594	-0.335726	-0.918966	-0.156677	-0.979555		C+P4	1.5525	1.26201	1.89076	1.11472	1.97186		C+P4	0.634594	0.335726	0.918966	0.156677	0.979555
C+P5	21.0904		C+P5	21.0904	21.363	19.7142	25.2071	17.9663	20.6616		C+P5	0.428806	0.701411	-0.947469	4.54547	-2.69532		C+P5	-0.699589	-0.25581	-0.597871	-1.04147	-0.574995		C+P5	1.62404	1.19401	1.51348	2.05832	1.48967		C+P5	0.699589	0.25581	0.597871	1.04147	0.574995
ATG7
	Av Ct-2
CDK	21.0447
CD1	22.1298
CD2	22.1509
CD3	22.0932
CD4	21.4975
CD5	21.2648
P1	21.1585
P2	21.3521
P3	21.3619
P4	21.2049
P5	21.5853
C+P1	22.2744
C+P2	21.4063
C+P3	21.532
C+P4	21.6343
C+P5	21.363
Beclin1
	Av Ct-2
CDK	19.7379
CD1	20.0698
CD2	20.1055
CD3	19.7444
CD4	19.5391
CD5	18.9627
P1	19.4359
P2	19.5195
P3	19.7099
P4	19.5143
P5	20.2348
C+P1	20.3265
C+P2	20.0854
C+P3	19.7017
C+P4	19.7442
C+P5	19.7142
p62
	Av Ct-2
CDK	25.6745
CD1	25.4388
CD2	26.3198
CD3	25.7851
CD4	24.1636
CD5	24.0662
P1	25.6663
P2	27.4929
P3	26.9305
P4	26.1222
P5	27.3959
C+P1	28.8922
C+P2	26.0521
C+P3	26.0621
C+P4	26.443
C+P5	25.2071
LC3-II
	Av Ct-2
CDK	17.9672
CD1	18.0028
CD2	17.7732
CD3	18.0056
CD4	17.7151
CD5	17.7112
P1	17.6632
P2	17.7097
P3	17.8706
P4	17.9351
P5	17.9664
C+P1	18.019
C+P2	17.8436
C+P3	17.8503
C+P4	17.9129
C+P5	17.9663
