# Supplementary material for: Probiotic co-administration attenuates developmental cafeteria diet–induced cellular stress and NLRP3 inflammasome signaling in the spleen
Source: Front Nutr. 2026 Jul 9;13:1848057. doi: 10.3389/fnut.2026.1848057 (PMC13391854; doi:10.3389/fnut.2026.1848057)
Supplement: Supplementary file 3 [file Data_Sheet_3.xls]

## Sheet: primers
Primerler	Nükleotid dizileri (5’-3’)
İnflamazom komponentleri NLRP3 F	TGTGAGAAGCAGGTTCTACTCT
İnflamazom komponentleri NLRP3 R	GGATGCTCCTTGACCAGTTGG
ASC F	CAGCACAGGCAAGCACTCA
ASC R	GGTGGTCTCTGCACGAACT
efektör protein kaspaz-1 F	GGGACCCTCAAGTTTTGCC
efektör protein kaspaz-1 R	GACGTGTACGAGTGGTTGTATT
pro-inflamatuvar sitokinler IL1β F	GCAACTGTTCCTGAACTCAACT
pro-inflamatuvar sitokinler IL1β R	ATCTTTTGGGGTCCGTCAACT
IL18 F	GACTCTTGCGTCAACTTCAAGG
IL18 R	CAGGCTGTCTTTTGTCAACGA

## Sheet: methods
SYBRGreen PCR followed as: Cat No: Sugenomik Biyoteknoloji PCR01C0251 2X SuYBRGreen qPCR Mastermix
	Components	Volume
	2X SuYBRGreen qPCR Mastermix	10 µl
	Forward primer (10 µM)	1 µl
	Reverse primer (10 µM)	1 µl
	Sample cDNA	2 µl
	Nuclease-free water	6 µl
	TOTAL Volume	20 µl
	Steps	Temp.	Time	Cycles
	HotStart Activation	95 ℃	5 min	1
	Amplification	95 ℃	15 sec	40
		55* ℃	30 sec data collection
	Instrument: AbiStepOnePlus
	*
	NLRP3	tm: 57
	ASC	tm: 57
	Caspase1	tm: 57
	IL18	tm: 57
	IL1β	tm: 55

## Sheet: ct_values
	NLRP3								ASC								Caspase1								IL18								IL1β
		tekrar-1 Ct	tekrar-2 Ct	tekrar-3 Ct	Av. Ct-1	Av Ct-2				tekrar-1 Ct	tekrar-2 Ct	tekrar-3 Ct	Av. Ct-1	Av Ct-2				tekrar-1 Ct	tekrar-2 Ct	tekrar-3 Ct	Av. Ct-1	Av Ct-2				tekrar-1 Ct	tekrar-2 Ct	tekrar-3 Ct	Av. Ct-1	Av Ct-2				tekrar-1 Ct	tekrar-2 Ct	tekrar-3 Ct	Av. Ct-1	Av Ct-2
CDK	CDK1 1/20	22.0743	21.9647		22.0195			CDK	CDK1 1/20	25.1821	25.0792		25.1306			CDK	CDK1 1/20	21.863	21.9564		21.9097			CDK	CDK1 1/20	24.1425	24.2353		24.1889			CDK	CDK1 1/20	27.035	27.3603		27.1977
	CDK2 1/20	22.2099	22.108		22.1589				CDK2 1/20	24.6751	25.1163		24.8957				CDK2 1/20	21.897	21.9327		21.9149				CDK2 1/20	23.8458	23.5519		23.6989				CDK2 1/20	27.5539	27.5832		27.5685
	CDK3 1/20	22.094	22.3884		22.2412				CDK3 1/20	24.9899	24.7792		24.8845				CDK3 1/20	22.1335	22.0184		22.0759				CDK3 1/20	24.3334	23.9603		24.1468				CDK3 1/20	27.3891	27.3332		27.3612
	CDK4 1/20	22.4884	22.641		22.5647				CDK4 1/20	24.9222	25.1984		25.0603				CDK4 1/20	22.0751	22.1016		22.0883				CDK4 1/20	24.166	24.0758		24.1209				CDK4 1/20	27.3986	27.2947		27.3466
	CDK5 1/20	22.327	22.5668		22.4469	22.2862			CDK5 1/20	25.3487	24.9479		25.1483	25.0239			CDK5 1/20	22.1484	22.3446		22.2465	22.0471			CDK5 1/20	24.0314	24.0117		24.0216	24.0354			CDK5 1/20	27.1689	27.5174		27.3432	27.3634
	CD1 1/20	22.6499	22.7083			22.6791			CD1 1/20	24.8873	24.7497			24.8185			CD1 1/20	22.5774	22.5721			22.5747			CD1 1/20	24.4827	24.2366			24.3596			CD1 1/20	27.3209	27.1			27.2104
	CD2 1/20	22.3041	22.1243			22.2142			CD2 1/20	24.3318	24.6441			24.488			CD2 1/20	22.2789	22.0872			22.183			CD2 1/20	24.3169	24.3301			24.3235			CD2 1/20	27.3031	26.929			27.1161
	CD3 1/20	22.1013	21.8704			21.9858			CD3 1/20	25.0499	25.3628			25.2064			CD3 1/20	22.2563	22.1365			22.1964			CD3 1/20	24.9701	24.4859			24.728			CD3 1/20	27.0318	27.0174			27.0246
	CD4 1/20	21.5971	22.0554			21.8262			CD4 1/20	24.5848	24.5755			24.5802			CD4 1/20	22.4318	22.6321			22.532			CD4 1/20	23.8587	24.9426			24.4007			CD4 1/20	27.0424	27.4987			27.2706
	CD5 1/20	22.1379	22.1662			22.1521			CD5 1/20	24.2359	24.4918			24.3639			CD5 1/20	22.5493	22.6081			22.5787			CD5 1/20	24.2126	24.0981			24.1553			CD5 1/20	26.9078	26.6733			26.7906
	P1 1/20	22.085	22.1096			22.0973			P1 1/20	24.767	24.5955			24.6812			P1 1/20	22.1002	22.0232			22.0617			P1 1/20	24.2095	24.3054			24.2574			P1 1/20	27.2105	27.0001			27.1053
	P2 1/20	22.1138	22.2168			22.1653			P2 1/20	24.9253	24.8792			24.9023			P2 1/20	22.8196	21.9881			22.4039			P2 1/20	24.5275	23.881			24.2043			P2 1/20	26.9914	27.1084			27.0499
	P3 1/20	22.0101	21.929			21.9696			P3 1/20	24.6592	24.9559			24.8076			P3 1/20	22.3185	22.5547			22.4366			P3 1/20	24.3641	24.2655			24.3148			P3 1/20	27.0451	26.9284			26.9868
	P4 1/20	22.1354	22.429			22.2822			P4 1/20	24.9094	24.7909			24.8501			P4 1/20	21.7769	22.1371			21.957			P4 1/20	24.4508	24.0724			24.2616			P4 1/20	26.9849	27.0146			26.9997
	P5 1/20	22.402	22.4975			22.4498			P5 1/20	24.9346	24.9089			24.9217			P5 1/20	22.2965	22.1977			22.2471			P5 1/20	24.1414	24.0647			24.103			P5 1/20	27.2526	27.1955			27.2241
	C+P1 1/400	22.6338	22.338			22.4859			C+P1 1/400	25.3074	25.5195			25.4135			C+P1 1/400	22.4603	22.4158			22.438			C+P1 1/400	24.2564	24.3791			24.3178			C+P1 1/400	27.3167	27.2643			27.2905
	C+P2 1/20	22.368	22.3499			22.359			C+P2 1/20	24.9365	24.5695			24.753			C+P2 1/20	22.2449	22.0873			22.1661			C+P2 1/20	24.3696	24.2771			24.3234			C+P2 1/20	28.0528	28.0957			28.0742
	C+P3 1/20	22.2487	22.1992			22.2239			C+P3 1/20	25.1589	24.5282			24.8436			C+P3 1/20	22.4339	21.9326			22.1833			C+P3 1/20	24.3835	24.2923			24.3379			C+P3 1/20	27.3291	27.3041			27.3166
	C+P4 1/20	22.2841	21.9598			22.122			C+P4 1/20	24.7707	24.8114			24.791			C+P4 1/20	21.9984	21.9773			21.9879			C+P4 1/20	24.5878	24.1447			24.3663			C+P4 1/20	27.1806	27.6628			27.4217
	C+P5 1/20	22.264	22.3583			22.3111			C+P5 1/20	24.8248	24.7185			24.7716			C+P5 1/20	21.9939	21.7398			21.8669			C+P5 1/20	24.0162	23.9479			23.982			C+P5 1/20	27.5015	27.2486			27.3751
						GAPDH ı kullanılacak örnek

## Sheet: ct_calculation
NLRP3									housekeeping gene			∆Ct = Ct (gene of interest) – Ct (housekeeping gene-GAPDH)							∆∆Ct = ∆Ct ( sample) – ∆Ct (control sample: CDK)							Fold DNA change = 2^-(∆∆Ct)							log2 transformed fold DNA change (2^-∆∆Ct)
	Av Ct-2			NLRP3 (Avg. Ct)	ASC (Avg. Ct)	Caspase1 (Avg. Ct)	IL18 (Avg. Ct)	IL1β (Avg. Ct)	GAPDH			NLRP3 (∆Ct)	ASC (∆Ct)	Caspase1 (∆Ct)	IL18 (∆Ct)	IL1β (∆Ct)			NLRP3 (∆∆Ct)	ASC (∆∆Ct)	Caspase1 (∆∆Ct)	IL18 (∆∆Ct)	IL1β (∆∆Ct)			NLRP3 (2^-∆∆Ct)	ASC (2^-∆∆Ct)	Caspase1 (2^-∆∆Ct)	IL18 (2^-∆∆Ct)	IL1β (2^-∆∆Ct)			NLRP3	ASC	Caspase1	IL18	IL1β
CDK	22.2862		CDK	22.2862	25.0239	22.0471	24.0354	27.3634	20.0875		CDK	2.19872	4.93636	1.95955	3.94789	7.27591		CDK	0	0	0	0	0		CDK	1	1	1	1	1
CD1	22.6791		CD1	22.6791	24.8185	22.5747	24.3596	27.2104	21.0432		CD1	1.63592	3.77532	1.53155	3.31647	6.16727		CD1	-0.562802	-1.16105	-0.428003	-0.631415	-1.10864		CD1	1.47714	2.2362	1.34537	1.54908	2.15642		CD1	0.562802	1.16105	0.428003	0.631415	1.10864
CD2	22.2142		CD2	22.2142	24.488	22.183	24.3235	27.1161	20.6217		CD2	1.59254	3.8663	1.56138	3.70184	6.49442		CD2	-0.606183	-1.07006	-0.398164	-0.246046	-0.781494		CD2	1.52223	2.09952	1.31783	1.18595	1.71891		CD2	0.606183	1.07006	0.398164	0.246046	0.781494
CD3	21.9858		CD3	21.9858	25.2064	22.1964	24.728	27.0246	21.2616		CD3	0.724279	3.9448	0.934819	3.46646	5.76303		CD3	-1.47445	-0.991564	-1.02473	-0.481428	-1.51288		CD3	2.77877	1.98834	2.03458	1.39613	2.85378		CD3	1.47445	0.991564	1.02473	0.481428	1.51288
CD4	21.8262		CD4	21.8262	24.5802	22.532	24.4007	27.2706	20.6347		CD4	1.19151	3.94544	1.89724	3.76594	6.63584		CD4	-1.00721	-0.990925	-0.0623054	-0.181953	-0.64007		CD4	2.01002	1.98746	1.04413	1.13442	1.5584		CD4	1.00721	0.990925	0.0623054	0.181953	0.64007
CD5	22.1521		CD5	22.1521	24.3639	22.5787	24.1553	26.7906	20.7031		CD5	1.44897	3.66078	1.8756	3.45224	6.08745		CD5	-0.749757	-1.27558	-0.0839505	-0.495647	-1.18846		CD5	1.68151	2.42096	1.05992	1.40995	2.27909		CD5	0.749757	1.27558	0.0839505	0.495647	1.18846
P1	22.0973		P1	22.0973	24.6812	22.0617	24.2574	27.1053	19.6152		P1	2.48215	5.06606	2.44656	4.64228	7.49015		P1	0.283429	0.129701	0.487012	0.694396	0.21424		P1	0.821636	0.914021	0.713501	0.617968	0.862		P1	-0.283429	-0.129701	-0.487012	-0.694396	-0.21424
P2	22.1653		P2	22.1653	24.9023	22.4039	24.2043	27.0499	21.7382		P2	0.427098	3.16405	0.66567	2.46607	5.31166		P2	-1.77163	-1.77231	-1.29388	-1.48182	-1.96425		P2	3.41439	3.41601	2.45186	2.79301	3.9021		P2	1.77163	1.77231	1.29388	1.48182	1.96425
P3	21.9696		P3	21.9696	24.8076	22.4366	24.3148	26.9868	22.0575		P3	-0.0879676	2.75005	0.379095	2.25728	4.92922		P3	-2.28669	-2.18632	-1.58045	-1.69061	-2.34669		P3	4.87936	4.55142	2.99064	3.22792	5.08655		P3	2.28669	2.18632	1.58045	1.69061	2.34669
P4	22.2822		P4	22.2822	24.8501	21.957	24.2616	26.9997	21.8647		P4	0.417459	2.98543	0.0922755	2.3969	5.13503		P4	-1.78127	-1.95093	-1.86727	-1.55099	-2.14088		P4	3.43728	3.86624	3.64842	2.93019	4.4103		P4	1.78127	1.95093	1.86727	1.55099	2.14088
P5	22.4498		P5	22.4498	24.9217	22.2471	24.103	27.2241	20.6443		P5	1.80549	4.27748	1.60284	3.45877	6.57981		P5	-0.39323	-0.658881	-0.356706	-0.489117	-0.696096		P5	1.31333	1.57886	1.2805	1.40359	1.62011		P5	0.39323	0.658881	0.356706	0.489117	0.696096
C+P1	22.4859		C+P1	22.4859	25.4135	22.438	24.3178	27.2905	21.0814		C+P1	1.4045	4.33206	1.35663	3.23637	6.20911		C+P1	-0.794221	-0.604297	-0.602919	-0.711514	-1.0668		C+P1	1.73414	1.52024	1.51879	1.63752	2.09479		C+P1	0.794221	0.604297	0.602919	0.711514	1.0668
C+P2	22.359		C+P2	22.359	24.753	22.1661	24.3234	28.0742	20.0004		C+P2	2.35852	4.75255	2.1657	4.32295	8.0738		C+P2	0.159795	-0.183816	0.206151	0.375056	0.79789		C+P2	0.895152	1.13588	0.866847	0.771075	0.57519		C+P2	-0.159795	0.183816	-0.206151	-0.375056	-0.79789
C+P3	22.2239		C+P3	22.2239	24.8436	22.1833	24.3379	27.3166	20.8922		C+P3	1.33172	3.95133	1.29105	3.4457	6.42436		C+P3	-0.867004	-0.985028	-0.668501	-0.502188	-0.851548		C+P3	1.82387	1.97935	1.58942	1.41636	1.80444		C+P3	0.867004	0.985028	0.668501	0.502188	0.851548
C+P4	22.122		C+P4	22.122	24.791	21.9879	24.3663	27.4217	21.0128		C+P4	1.1092	3.77829	0.975134	3.3535	6.40896		C+P4	-1.08952	-1.15807	-0.984414	-0.594384	-0.866948		C+P4	2.12804	2.23159	1.97851	1.50983	1.8238		C+P4	1.08952	1.15807	0.984414	0.594384	0.866948
C+P5	22.3111		C+P5	22.3111	24.7716	21.8669	23.982	27.3751	20.6616		C+P5	1.64951	4.11003	1.20525	3.32042	6.71345		C+P5	-0.549214	-0.826335	-0.7543	-0.627473	-0.562463		C+P5	1.46329	1.77318	1.68681	1.54486	1.47679		C+P5	0.549214	0.826335	0.7543	0.627473	0.562463
ASC
	Av Ct-2
CDK	25.0239
CD1	24.8185
CD2	24.488
CD3	25.2064
CD4	24.5802
CD5	24.3639
P1	24.6812
P2	24.9023
P3	24.8076
P4	24.8501
P5	24.9217
C+P1	25.4135
C+P2	24.753
C+P3	24.8436
C+P4	24.791
C+P5	24.7716
Caspase1
	Av Ct-2
CDK	22.0471
CD1	22.5747
CD2	22.183
CD3	22.1964
CD4	22.532
CD5	22.5787
P1	22.0617
P2	22.4039
P3	22.4366
P4	21.957
P5	22.2471
C+P1	22.438
C+P2	22.1661
C+P3	22.1833
C+P4	21.9879
C+P5	21.8669
IL18
	Av Ct-2
CDK	24.0354
CD1	24.3596
CD2	24.3235
CD3	24.728
CD4	24.4007
CD5	24.1553
P1	24.2574
P2	24.2043
P3	24.3148
P4	24.2616
P5	24.103
C+P1	24.3178
C+P2	24.3234
C+P3	24.3379
C+P4	24.3663
C+P5	23.982
IL1β
	Av Ct-2
CDK	27.3634
CD1	27.2104
CD2	27.1161
CD3	27.0246
CD4	27.2706
CD5	26.7906
P1	27.1053
P2	27.0499
P3	26.9868
P4	26.9997
P5	27.2241
C+P1	27.2905
C+P2	28.0742
C+P3	27.3166
C+P4	27.4217
C+P5	27.3751
